# Supplementary material for: Hybrid metabolic flux analysis: combining stoichiometric and statistical constraints to model the formation of complex recombinant products
Source: BMC Syst Biol. 2011 Feb 25;5:34. doi: 10.1186/1752-0509-5-34 (PMC3236310; doi:10.1186/1752-0509-5-34)
Supplement: Additional file 3 — Values of measured and MFA-estimated fluxes for all experiments. Includes a table containing the values of all measured and MFA-estimated fluxes for the 13 experiments presented in this work. The later were used as direct inputs for correlation with a target vector of productivities (presented in Table 2) to establish hybrid MFA. [file 1752-0509-5-34-S3.XLS]

## Sheet: Sheet1
Experiment #	1	2	3	4	5	6	7	8	9	10	11	12	13
Culture system	Spinner	Spinner	Spinner	Spinner	Spinner	Spinner	Spinner	Spinner	Spinner	Erlenmeyer	Erlenmeyer	Erlenmeyer	Erlenmeyer
CCI (x106 cells/mL)	1	3	3	3	3	3	3	3	3	3	3	3	3
Supplementation/Treatment	-	-	Gln	Amino acids mix	IMS	Pyr	α-KG	Pyr/α-KG	Pyr (24mM)	-	-	PBS (50%)	AICAR
Productivity (103 IP × (106 cells × h)-1)	1420.7	117	174.3	177.1	227.3	644.2	920.5	462.4	455.2	23.2	29.1	0.9	3.1
Glce = Glc	66.1978	45.2967	40.8049	22.7849	34.0686	47.9379	54.8236	28.4033	14.8612	26.5634	48.1957	45.6621	22.6116	Measured fluxes
Malte = Malt	9.92966	4.11549	2.55943	7.29118	7.65233	6.97401	0	5.09912	6.16604	5.09131	3.02343	0.0551959	2.10798	A negative sign indicates flux in the reverse direction as defined in the reaction equation.
Sucre = Sucr	0	0	0	0.911398	12.684	6.57267	0	1.33544	5.56209	0.442723	0	0	2.85598	"na" stands for not applicable, since Pyr and α-KG are not presented in the culture medium.
Lac = Lace	1.32396	3.71947	4.76581	-2.27258	1.46757	3.5324	7.14605	11.882	11.6962	-5.31267	7.25624	-1.93186	-0.0966308	All measured fluxes are in agreement with directionality constraints (not represented).
Amm = Amme	5.18449	1.4406	0.573842	-0.927058	0.00608737	-1.94637	-5.06646	-5.91632	-0.518742	5.96417	7.20974	0.791635	2.13637
Pyre = Pyr	na	na	na	na	na	30.806	na	44.9436	66.1082	na	na	na	na
αKGe = αKG	na	na	na	na	na	na	60.5007	50.3523	na	na	na	na	na
Glue + 1 ATP = Glu + 1 ADP	-2.90799	4.49996	3.81172	3.88174	5.80116	-0.471285	-0.635911	-11.1792	-0.464963	-1.54534	7.74342	5.35536	-5.72158
Aspe + 1 ATP = Asp + 1 ADP	6.20929	2.8105	2.93848	2.28536	1.35564	2.11231	11.9359	8.99138	3.40803	0.939539	3.28348	3.70091	-4.66616
Glne + 0.33 ATP = Gln + 0.33 ADP	22.512	7.84158	12.1039	4.67837	6.55283	4.14292	15.8465	12.1082	12.6139	7.25934	8.88403	9.37989	2.29349
Sere + 0.33 ATP = Ser + 0.33 ADP	8.75946	3.78823	4.53724	4.07297	0.537504	3.06044	4.31954	4.82287	2.85412	3.69064	5.61275	4.48262	2.39765
Glye + 0.33 ATP = Gly + 0.33 ADP	5.20829	0.54412	2.88015	1.4435	0.399951	-0.868701	0.893794	0.675733	-0.0409052	0.339042	1.00005	0.938084	-0.39398
Thre + 0.33 ATP = Thr + 0.33 ADP	1.16981	1.10385	1.92243	0.926285	0.576319	0.904187	1.69987	1.76955	1.00665	0.926892	1.65773	1.84017	0
Mete + 0.33 ATP = Met + 0.33 ADP	5.97909	1.66221	3.55331	0.712959	0.427886	0.616188	2.00482	2.49096	2.06457	0.420956	0.694025	0.84806	0.833158
Proe + 0.33 ATP = Pro + 0.33 ADP	6.24933	1.45422	1.29067	3.49267	1.25062	0.191618	1.31103	1.33425	1.10634	0.0956852	0.478738	1.21837	0.0897893
Asne + 0.33 ATP = Asn + 0.33 ADP	1.63606	0.902618	3.58538	0.00059871	1.55726	1.59817	4.01453	1.79496	3.62669	0.437223	0.632932	1.70086	-0.202128
Leue + 0.33 ATP = Leu + 0.33 ADP	2.83196	2.20848	2.81979	0.889027	1.53322	1.158	2.44637	2.80846	1.29971	1.48401	2.50883	2.71119	0.416141
Ilee + 0.33 ATP = Ile + 0.33 ADP	2.96814	1.52805	3.50378	0.3146	0	0.557879	1.88838	3.02632	0.896666	0.713104	1.35343	1.52447	0.549951
Vale + 0.33 ATP = Val + 0.33 ADP	2.02276	1.6007	3.26404	0.0732894	0.568482	0.842086	2.29127	2.89339	0.694804	0.683784	1.58372	2.0932	0.239226
Phee + 0.33 ATP = Phe + 0.33 ADP	10.4106	1.2943	0.495004	0.340951	0	0.306045	2.14959	2.17276	3.06257	0.400713	3.12255	0.251933	0.998416
Tyre + 0.33 ATP = Tyr + 0.33 ADP	3.07518	1.18487	1.09335	2.08412	0	0.0273077	1.02087	0.806477	0.861898	0.130627	0.788416	1.30609	0.312669
Hise + 0.33 ATP = His + 0.33 ADP	2.6607	0.502754	1.09848	1.24276	0.105297	0.0275442	0.563025	0.141123	0.712877	0.00758101	0.00701634	0.357602	0.260273
Lyse + 0.33 ATP = Lys + 0.33 ADP	4.23407	0.570956	0.5087	1.41518	1.19595	2.69522	2.47266	3.26999	0.089905	0.812506	2.89361	2.29207	0
Arge + 0.33 ATP = Arg + 0.33 ADP	4.63404	1.46746	1.8377	0.578094	1.64529	0.250158	2.57587	1.90312	2.3004	1.24821	0.954504	1.71989	0.910969
Ala = Alae	25.843	19.3649	24.2193	12.7881	20.3618	21.3661	20.8858	20.9248	22.9214	13.4546	10.6514	12.7304	10.8763
μ	0.00499069	0.0064593	0.00360714	0.00597846	0.00145228	0.00427587	0.0080393	0.00179739	0.00219798	0.0022482	0.00712326	0.00757376	0
Glc + ATP = G6P + ADP	76.1275	49.4122	43.3643	30.0761	41.7209	54.9119	54.8236	33.5024	21.0272	31.6547	51.2191	45.7173	24.7196	Estimated fluxes
Malt = Glc + G6P (set equal to Malte = Malt)	9.9297	4.1155	2.5594	7.2912	7.6523	6.974	0	5.0991	6.166	5.0913	3.0234	0.0552	2.108	These are the MFA-derived weighted-least squares estimations of unknown metabolic fluxes, used as predictor dataset for hybrid MFA.
Sucr + 2 ATP = G6P + F6P (set equal to Sucre = Sucr)	0	0	0	0.9114	12.684	6.5727	0	1.3354	5.5621	0.4427	0	0	2.856	All fluxes are in agreement with directionality constraints (not represented).
G6P = F6P	83.8673	52.2555	44.5177	37.1465	61.569	67.8074	52.1197	39.2145	31.9374	36.6409	52.5145	43.861	30.0418
F6P + ATP = 2 GAP	83.8673	52.2555	44.5177	38.0579	74.253	74.3801	52.1197	40.5499	37.4995	37.0836	52.5145	43.861	32.8978
GAP + NAD+ + ADP = NADH + ATP + PEP	167.735	104.511	89.0355	76.1158	148.506	148.76	104.239	81.0999	74.999	74.1672	105.029	87.7221	65.7955
ADP + PEP = Pyr + ATP	167.735	104.511	89.0355	76.1158	148.506	148.76	104.239	81.0999	74.999	74.1672	105.029	87.7221	65.7955
3 G6P + 6 NADP+ = 3 CO2 + 3 R5P + 6 NADPH	0.73	0.4241	0.4687	0.3774	0.1627	0.2171	0.9013	0.2408	0.2726	0.1826	0.576	0.6372	0
Pyr + NADH = Lac + NAD+	1.324	3.7195	4.7658	-2.2726	1.4676	3.5324	7.146	11.882	11.6962	-5.3127	7.2562	-1.9319	-0.0966
Pyr + Glu = Ala + aKG	35.8756	18.1797	31.2313	12.8121	22.4346	14.9736	25.0092	30.7088	29.7286	11.9759	12.463	14.6902	8.2541
Pyr + NAD+ = CO2 + ACoA + NADH	160.485	99.0937	77.1484	76.9283	138.046	166.875	148.81	147.303	119.818	76.4408	101.2	87.0707	60.6177
Mal = Pyr + CO2	30.8698	15.9797	21.8121	9.7037	14.1653	4.7474	78.9308	59.0222	18.9293	6.9729	14.1707	12.1699	0.5385
ACoA + OAA = Cit	166.906	96.5179	75.7306	73.4294	138.902	170.052	136.907	158.101	119.655	77.5481	101.011	82.0489	67.1197
Cit + NAD+ = CO2 + aKG + NADH	166.906	96.5179	75.7306	73.4294	138.902	170.052	136.907	158.101	119.655	77.5481	101.011	82.0489	67.1197
aKG + NAD+ = CO2 + SuCoA + NADH	178.058	107.587	86.6179	82.7754	151.579	171.751	204.006	200.829	128.556	83.4473	112.071	92.051	67.4167
SuCoA + ADP = Suc + ATP	184.515	109.895	93.8181	81.6152	151.592	172.489	204.772	207.318	130.518	84.1826	112.268	92.7217	69.7612
Suc + FAD = Fum + FADH2	184.515	109.895	93.8181	81.6152	151.592	172.489	204.772	207.318	130.518	84.1826	112.268	92.7217	69.7612
Fum = Mal	196.454	112.229	95.2077	83.9306	151.527	172.737	207.578	210.093	134.224	84.6436	115.994	94.033	71.1396
Mal + NAD+ = OAA + NADH	165.584	96.2497	73.3957	74.227	137.362	167.99	128.647	151.071	115.295	77.6707	101.823	81.8631	70.6011
aKG + Gln + NADH = 2 Glu + NAD+	5.3453	5.0934	5.4548	1.7896	4.8414	2.7994	7.3879	4.1027	6.7758	6.9545	4.5423	4.462	3.5235
Glu + NAD+ = aKG + Amm + NADH	-1.7613	-0.1351	-8.77	-3.2051	-0.7275	-3.9611	-4.5466	-13.7625	-6.4099	3.2964	6.5031	0.8505	-1.8974
2 Gly + NAD+ = CO2 + Amm + Ser + NADH	1.1611	-0.2601	1.1443	0.2283	0.0691	-0.5276	-1.0216	0.5677	-0.2233	0.1696	-0.1434	-0.2406	0.1112
Ser = Pyr + Amm	-0.9195	-0.3937	-0.5369	1.6483	-0.7234	0.8574	-3.7162	1.2224	-0.986	1.9638	1.7194	-0.063	2.4412
2 aKG + Lys + 4 NAD+ + NADPH + FAD = 2 CO2 + 2 Glu + 2 ACoA + 4 NADH + NADP + FADH2	1.4522	0	0	0.2109	0.6513	2.2127	0	2.0475	0	0.2284	1.0715	0.2353	0.3974
aKG + Leu + NAD+ + ATP + FAD = CO2 + Glu + 2 ACoA + NADH + ADP + FADH2 + mevalonate	0	0.5841	0.9136	0	0.8875	0.3287	0	1.706	0.213	0.7953	0.2785	0.2407	0.8871
aKG + Ile + 2 NAD+ + ATP + FAD = CO2 + Glu + ACoA + SuCoA + 2 NADH + ADP + FADH2	1.3875	0.6823	2.4417	0	0	0.1208	0.0484	2.3513	0.3327	0.3474	0.1881	0.2352	0.7986
aKG + Arg + NAD+ = 2 Glu + NADH + urea	2.0776	0.2815	0.4313	-0.5007	1.1589	-0.3718	-0.0311	1.065	1.4015	0.7613	-0.6935	-0.0905	1.2843
Glu + OAA = aKG + Asp	-1.3216	-0.2682	-2.335	0.7975	-1.54	-2.062	-8.26	-7.0297	-4.3601	0.1226	0.8126	-0.1858	3.4814
Thr + NAD+ = ACoA + Gly + NADH	0	0	0.5912	0	0.1242	0.3156	0	1.0391	0.24	0.4313	0.0731	0.0865	0.3309
aKG + Val + 3 NAD+ + ATP + FAD = CO2 + Glu + SuCoA + 3 NADH + ADP + FADH2	0	0.385	1.8053	0	0.0933	0.221	0	2.0232	0	0.1576	0	0.2527	0.588
Ser + Met + NAD+ + ATP = SuCoA + Amm + Cys + NADH + 2 ADP	5.217	1.2406	2.9532	0.319	0.258	0.3956	1.0588	2.1145	1.7335	0.2304	0.0926	0.1829	0.9578
Phe + NADH + O2 = Tyr + NAD+	8.1252	0.6512	0	0	0	0	0.7498	1.7052	2.5387	0.1202	2.273	0	1.2012
aKG + Tyr + O2 = CO2 + Glu + ACoA + Fum	10.1868	1.3166	0.2649	1.4097	0	0	0.6425	2.1975	3.0517	0.0227	2.3439	0	1.6649
His = Glu + Amm	1.7475	0.0639	0.588	0.8767	0	0	0	0	0.4172	0	0	0	0.3874
Asn = Amm + Asp	0.0265	0.0132	2.3631	-0.8021	1.1945	1.2177	2.0581	1.153	2.7604	0.0535	-0.5888	0.3664	0.0533
Pro + NADP+ + 0.5 O2 = Glu + NADPH	3.979	0.3936	0.086	2.6447	0.832	-0.359	-0.9798	0.687	0.4007	-0.3679	-0.983	-0.3942	0.3931
NADH + 2.5 ADP + 0.5 O2 = NAD+ + 2.5 ATP	832.961	492.309	391.733	375.818	710.85	820.289	688.343	728.606	529.838	392.832	509.695	425.075	334.752
1.5 ADP + FADH2 + 0.5 O2 = 2.5 ATP + FAD	187.094	110.728	97.9424	79.7641	152.887	175.372	202.883	215.446	130.153	85.7114	113.722	93.6856	72.4323
ATP = Energy	2593.87	1537.52	1219.24	1160.66	2278.86	2604.12	2184.37	2390.53	1679.05	1241.83	1564.05	1275.88	1102.6
O2,e = O2	531.102	304.133	245.41	230.681	431.749	497.581	447.471	476.528	336.075	239.424	316.444	258.907	206.528
CO2 = CO2,e	552.009	320.432	266.007	242.996	444.32	517.814	566.265	578.298	388.731	246.437	333.424	274.353	200.486
NAD+ + NADPH = NADH + NADP+	0.8673	0.2474	0.0569	1.5758	-0.1892	-3.0652	-2.524	-1.9079	0.5873	-1.0114	-3.364	-2.078	0.2671
0.5 CO2 + R5P + 1.9 Gln + 1.3 Ser + 1.3 Asp + 0.7 NAD+ + NADPH + 9 ATP = 1.9 Glu + 0.8 Fum + 0.8 Gly + DNA + 0.7 NADH + NADP+ + 9 ADP	0.6238	0.3624	0.4005	0.3225	0.1391	0.1855	0.7702	0.2058	0.233	0.156	0.4922	0.5445	0
CO2 + R5P + 1.9 Gln + Ser + 1.3 Asp + NAD+ + ATP = Glu + 0.8 Fum + 0.5 Gly + RNA + NADH + ADP	1.5661	0.9098	1.0055	0.8097	0.3491	0.4657	1.9337	0.5166	0.5849	0.3917	1.2358	1.367	0
0.417 Ala + 0.251 Glu + 0.315 Gln + 0.432 Gly + 0.348 Ser + 0.344 Lys + 0.410 Leu + 0.213 Ile + 0.301 Arg + 0.238 Asp + 0.290 Thr + 0.305 Val + 0.109 Met + 0.162 Phe + 0.131 Tyr + 0.109 His + 0.266 Pro + 0.223 Asn + 0.142 Cys + 10.014 ATP = 1 Protein + 10.014 ADP	9.4092	5.4663	6.0409	4.8647	2.0975	2.798	11.6178	3.1037	3.5143	2.3536	7.4247	8.2129	0
9 AcoA + 7 NADPH + 26 ATP + 10 NADH + 1 O2 = 1 FA + 7 NADP+ + 26 ADP + 10 NAD+	0.7736	0.4495	0.4967	0.4	0.1725	0.2301	0.9552	0.2552	0.289	0.1935	0.6105	0.6753	0
1000 Protein + 111 FA + 89.5 DNA + 224.7 RNA = Biomass	0.007	0.004	0.0045	0.0036	0.0016	0.0021	0.0086	0.0023	0.0026	0.0017	0.0055	0.0061	0
